# Supplementary material for: ZnO/MOx Nanofiber Heterostructures: MOx Receptor’s Role in Gas Detection
Source: Sensors (Basel). 2025 Jan 10;25(2):376. doi: 10.3390/s25020376 (PMC11768764; doi:10.3390/s25020376)
Supplement: Supplementary file 1 [file sensors-25-00376-s001.zip]

Archive with 1 entries (1 files):
- sensors-3385533-supplementary.pdf
